# Supplementary material for: Two new species of Rhaphium from Qinghai Province, China (Diptera, Dolichopodidae, Rhaphiinae)
Source: Zookeys. 2020 Apr 30;931:73–84. doi: 10.3897/zookeys.931.49671 (PMC7205839; doi:10.3897/zookeys.931.49671)
Supplement: XML Treatment for Rhaphium [file zookeys.931.49671-treatment1.xml]

<!DOCTYPE tp:taxon-treatment
  PUBLIC "-//TaxonX//DTD Taxonomic Treatment Publishing DTD v0 20100105//EN" "tax-treatment-NSO.dtd">
<tp:taxon-treatment xmlns:tp="http://www.plazi.org/taxpub"><tp:treatment-meta><kwd-group><label>Taxon classification</label><kwd><named-content xmlns:xlink="http://www.w3.org/1999/xlink" content-type="kingdom">Animalia</named-content></kwd><kwd><named-content xmlns:xlink="http://www.w3.org/1999/xlink" content-type="order">Diptera</named-content></kwd><kwd><named-content xmlns:xlink="http://www.w3.org/1999/xlink" content-type="family">Dolichopodidae</named-content></kwd></kwd-group><mixed-citation publication-type="journal"><person-group><name><surname>Qilemoge</surname><given-names/></name><name><surname>Lin</surname><given-names>Chen</given-names></name><name><surname>Qi</surname><given-names>Peifeng</given-names></name><name><surname>Li</surname><given-names>Deming</given-names></name><name><surname>Yang</surname><given-names>Ding</given-names></name></person-group><article-title>Two new species of <italic><tp:taxon-name><tp:taxon-name-part taxon-name-part-type="genus" reg="Rhaphium">Rhaphium</tp:taxon-name-part></tp:taxon-name></italic> from Qinghai Province, China (<tp:taxon-name><tp:taxon-name-part taxon-name-part-type="order">Diptera</tp:taxon-name-part></tp:taxon-name>, <tp:taxon-name><tp:taxon-name-part taxon-name-part-type="family">Dolichopodidae</tp:taxon-name-part></tp:taxon-name>, <tp:taxon-name><tp:taxon-name-part taxon-name-part-type="subfamily">Rhaphiinae</tp:taxon-name-part></tp:taxon-name>)</article-title><source>Zookeys</source><day>30</day><month>4</month><year>2020</year><volume>931</volume><fpage>73</fpage><lpage>84</lpage><pub-id pub-id-type="doi">10.3897/zookeys.931.49671</pub-id></mixed-citation></tp:treatment-meta><tp:nomenclature><tp:taxon-name><object-id xmlns:xlink="http://www.w3.org/1999/xlink" content-type="arpha" xlink:type="simple">F1FA3A96-AF25-59FE-9192-F32E83133B67</object-id>
            <tp:taxon-name-part taxon-name-part-type="genus" reg="Rhaphium">Rhaphium</tp:taxon-name-part>
          </tp:taxon-name><tp:taxon-authority>Meigen, 1803</tp:taxon-authority></tp:nomenclature><tp:treatment-sec sec-type="diagnosis" id="SECID0EJGAC"><title>Diagnosis.</title><p>Body size small to large (1.5–5.7 mm); vertex flat; ocellar bristle nearly as long as vertical bristle; face narrower than frons; male clypeus not clearly separate from face; antenna black, first flagellomere mostly prolonged (2–10 times longer than wide), arista apical; propleuron with dense pale white hairs, without distinct bristle; vein M not bifurcated, R<sub>4+5</sub> parallel or slightly convergent with M apically, <abbrev xmlns:xlink="http://www.w3.org/1999/xlink" xlink:title="length of m-cu / length of distal portion of CuA" id="ABBRID0ERGAC" xlink:type="simple">CuAx ratio</abbrev> less than 1; abdominal segments 1–3 usually with long pale hairs, abdominal segment 6 visible and pubescent; male genitalia connected tightly with pregenital segment, cap-like; epandrium wide apically, epandrial lobe generally simple with bristle; surstylus bifurcate or not; cercus varied, usually long and narrowed towards tip, sometimes bifurcate, with hairs and bristles at middle; hypandrium simple (<xref ref-type="bibr" rid="B25">Yang et al. 2011</xref>).</p></tp:treatment-sec><ref-list><ref id="B25"><mixed-citation xmlns:xlink="http://www.w3.org/1999/xlink" xlink:type="simple"><person-group><name name-style="western"><surname>Yang</surname><given-names>D</given-names></name><name name-style="western"><surname>Zhang</surname><given-names>LL</given-names></name><name name-style="western"><surname>Wang</surname><given-names>MQ</given-names></name><name name-style="western"><surname>Zhu</surname><given-names>YJ</given-names></name></person-group> (<year>2011</year>) Fauna Sinica <tp:taxon-name><tp:taxon-name-part taxon-name-part-type="class">Insecta</tp:taxon-name-part></tp:taxon-name> (Vol. 53). <tp:taxon-name><tp:taxon-name-part taxon-name-part-type="order">Diptera</tp:taxon-name-part></tp:taxon-name><tp:taxon-name><tp:taxon-name-part taxon-name-part-type="family">Dolichopodidae</tp:taxon-name-part></tp:taxon-name>. Science Press, Beijing, 1241–1273.</mixed-citation></ref></ref-list></tp:taxon-treatment>
