# Supplementary material for: Two new species of Rhaphium from Qinghai Province, China (Diptera, Dolichopodidae, Rhaphiinae)
Source: Zookeys. 2020 Apr 30;931:73–84. doi: 10.3897/zookeys.931.49671 (PMC7205839; doi:10.3897/zookeys.931.49671)
Supplement: XML Treatment for Rhaphium huzhuense [file zookeys.931.49671-treatment2.xml]

<!DOCTYPE tp:taxon-treatment
  PUBLIC "-//TaxonX//DTD Taxonomic Treatment Publishing DTD v0 20100105//EN" "tax-treatment-NSO.dtd">
<tp:taxon-treatment xmlns:tp="http://www.plazi.org/taxpub"><tp:treatment-meta><kwd-group><label>Taxon classification</label><kwd><named-content xmlns:xlink="http://www.w3.org/1999/xlink" content-type="kingdom">Animalia</named-content></kwd><kwd><named-content xmlns:xlink="http://www.w3.org/1999/xlink" content-type="order">Diptera</named-content></kwd><kwd><named-content xmlns:xlink="http://www.w3.org/1999/xlink" content-type="family">Dolichopodidae</named-content></kwd></kwd-group><mixed-citation publication-type="journal"><person-group><name><surname>Qilemoge</surname><given-names/></name><name><surname>Lin</surname><given-names>Chen</given-names></name><name><surname>Qi</surname><given-names>Peifeng</given-names></name><name><surname>Li</surname><given-names>Deming</given-names></name><name><surname>Yang</surname><given-names>Ding</given-names></name></person-group><article-title>Two new species of <italic><tp:taxon-name><tp:taxon-name-part taxon-name-part-type="genus" reg="Rhaphium">Rhaphium</tp:taxon-name-part></tp:taxon-name></italic> from Qinghai Province, China (<tp:taxon-name><tp:taxon-name-part taxon-name-part-type="order">Diptera</tp:taxon-name-part></tp:taxon-name>, <tp:taxon-name><tp:taxon-name-part taxon-name-part-type="family">Dolichopodidae</tp:taxon-name-part></tp:taxon-name>, <tp:taxon-name><tp:taxon-name-part taxon-name-part-type="subfamily">Rhaphiinae</tp:taxon-name-part></tp:taxon-name>)</article-title><source>Zookeys</source><day>30</day><month>4</month><year>2020</year><volume>931</volume><fpage>73</fpage><lpage>84</lpage><pub-id pub-id-type="doi">10.3897/zookeys.931.49671</pub-id></mixed-citation></tp:treatment-meta><tp:nomenclature><tp:taxon-name><object-id xmlns:xlink="http://www.w3.org/1999/xlink" content-type="arpha" xlink:type="simple">C9D0A460-E24D-54CF-9E9E-E9BF743D8232</object-id>
            <tp:taxon-name-part taxon-name-part-type="genus" reg="Rhaphium">Rhaphium</tp:taxon-name-part>
            <tp:taxon-name-part taxon-name-part-type="species" reg="huzhuense">huzhuense</tp:taxon-name-part>
            <object-id xmlns:xlink="http://www.w3.org/1999/xlink" content-type="zoobank" xlink:type="simple">http://zoobank.org/4D9C6328-169D-4CD3-8450-B50C9C01EB35</object-id>
          </tp:taxon-name><tp:taxon-status xmlns:xlink="http://www.w3.org/1999/xlink" xlink:type="simple">sp. nov.</tp:taxon-status><xref ref-type="fig" rid="F1">Figs 1</xref><xref ref-type="fig" rid="F2">, 3</xref><xref ref-type="fig" rid="F2">, 4</xref></tp:nomenclature><tp:treatment-sec sec-type="diagnosis" id="SECID0EKCAG"><title>Diagnosis.</title><p>First flagellomere 7.5 times longer than wide. Fore coxa yellow, mid and hind coxae black except for yellow tip; hind femur black dorsally near apex; all tibiae yellow. <abbrev xmlns:xlink="http://www.w3.org/1999/xlink" xlink:title="length of m-cu / length of distal portion of CuA" id="ABBRID0EQCAG" xlink:type="simple">CuAx ratio</abbrev> 0.35. Calypteral fringe with yellow hairs. Surstylus triangular, apically with four strong bristles. Cercus bifurcate, outer lobe long, slender, curved; inner lobe strip-like, apically with three strong bristles.</p></tp:treatment-sec><tp:treatment-sec sec-type="description" id="SECID0EUCAG"><title>Description.</title><p><bold>Male</bold> (Fig. <xref ref-type="fig" rid="F1">1</xref>). <bold><italic>Body</italic></bold> length 3.6–3.75 mm. <bold><italic>Wing</italic></bold> length 4.0–4.2 mm.</p><p><bold><italic>Head</italic></bold> metallic green with pale gray pruinescence. Face black with pale gray pruinescence. Frons brown with pale gray pruinescence. Upper postocular bristles black, middle and lower postocular bristles yellow. Two <abbrev xmlns:xlink="http://www.w3.org/1999/xlink" xlink:title="ocellar bristle(s)" id="ABBRID0ENDAG" xlink:type="simple">oc</abbrev>, two <abbrev xmlns:xlink="http://www.w3.org/1999/xlink" xlink:title="vertical bristle(s)" id="ABBRID0ERDAG" xlink:type="simple">vt</abbrev>, two <abbrev xmlns:xlink="http://www.w3.org/1999/xlink" xlink:title="postvertical bristle(s)" id="ABBRID0EVDAG" xlink:type="simple">pvt</abbrev>. Antenna (Fig. <xref ref-type="fig" rid="F2">3</xref>) black; scape bare; pedicel with hairs; first flagellomere elongated, 7.5 times longer than wide, apically sharp; arista black, inserted at apex, basal aristomere 1/4 as long as apical aristomere. Proboscis and palpus black with yellow hairs.</p><fig id="F1" position="float" orientation="portrait"><object-id xmlns:xlink="http://www.w3.org/1999/xlink" content-type="doi" xlink:type="simple">10.3897/zookeys.931.49671.figures1-2</object-id><object-id xmlns:xlink="http://www.w3.org/1999/xlink" content-type="arpha" xlink:type="simple">E1442262-3AEF-56A8-A064-924E31C4CE75</object-id><label>Figures 1, 2.</label><caption><p>Habitus, lateral view <bold>1</bold><italic><tp:taxon-name><tp:taxon-name-part taxon-name-part-type="genus" reg="Rhaphium">Rhaphium</tp:taxon-name-part> <tp:taxon-name-part taxon-name-part-type="species" reg="huzhuense">huzhuense</tp:taxon-name-part></tp:taxon-name></italic> sp. nov., holotype male <bold>2</bold><italic><tp:taxon-name><tp:taxon-name-part taxon-name-part-type="genus" reg="Rhaphium">Rhaphium</tp:taxon-name-part> <tp:taxon-name-part taxon-name-part-type="species" reg="minhense">minhense</tp:taxon-name-part></tp:taxon-name></italic> sp. nov., holotype male. Scale bars: 1 mm.</p></caption><graphic xmlns:xlink="http://www.w3.org/1999/xlink" xlink:href="zookeys-931-073-g001.jpg" position="float" orientation="portrait" xlink:type="simple" id="oo_405433.jpg"><uri content-type="original_file" xlink:type="simple">https://binary.pensoft.net/fig/405433</uri></graphic></fig><p><bold><italic>Thorax</italic></bold> metallic green with pale gray pruinescence. Hairs and bristles on thorax black. Four strong <abbrev xmlns:xlink="http://www.w3.org/1999/xlink" xlink:title="dorsocentral bristle(s)" id="ABBRID0ELFAG" xlink:type="simple">dc</abbrev>, four irregular pairs of <abbrev xmlns:xlink="http://www.w3.org/1999/xlink" xlink:title="acrostichal bristle(s)" id="ABBRID0EPFAG" xlink:type="simple">acr</abbrev>, two strong <abbrev xmlns:xlink="http://www.w3.org/1999/xlink" xlink:title="notopleural bristle(s)" id="ABBRID0ETFAG" xlink:type="simple">npl</abbrev>, one strong sutural <abbrev xmlns:xlink="http://www.w3.org/1999/xlink" xlink:title="intra-alar bristle(s)" id="ABBRID0EXFAG" xlink:type="simple">ial</abbrev>, two strong pa, one strong anterior <abbrev xmlns:xlink="http://www.w3.org/1999/xlink" xlink:title="postpronotal bristle(s)" id="ABBRID0E2FAG" xlink:type="simple">pprn</abbrev>; scutellum with one pair of <abbrev xmlns:xlink="http://www.w3.org/1999/xlink" xlink:title="scutellar bristle(s)" id="ABBRID0E6FAG" xlink:type="simple">sc</abbrev>. Legs yellow, except for basal part of mid and hind coxae black; hind femur black dorsally near apex; fore and mid tarsi from tip of tarsomere 2 onwards black, tip of tarsomere 1 of fore and mid leg black, hind tarsus from tip of tarsomere 1 onward black. Most hairs and bristles on legs black, fore coxa with yellow bristles, and mid and hind coxae each with one black outer bristle. All femora without ventral bristles, mid and hind femora each with one black preapical bristle. Fore tibia with one <abbrev xmlns:xlink="http://www.w3.org/1999/xlink" xlink:title="anterodorsal bristle(s)" id="ABBRID0EDGAG" xlink:type="simple">ad</abbrev>, two pv, middle with one <abbrev xmlns:xlink="http://www.w3.org/1999/xlink" xlink:title="anteroventral bristle(s)" id="ABBRID0EHGAG" xlink:type="simple">av</abbrev>, and two apical bristles; mid tibia with two <abbrev xmlns:xlink="http://www.w3.org/1999/xlink" xlink:title="anterodorsal bristle(s)" id="ABBRID0ELGAG" xlink:type="simple">ad</abbrev>, one pd, basal half with one <abbrev xmlns:xlink="http://www.w3.org/1999/xlink" xlink:title="anteroventral bristle(s)" id="ABBRID0EPGAG" xlink:type="simple">av</abbrev>, and three apical bristles; hind tibia with two <abbrev xmlns:xlink="http://www.w3.org/1999/xlink" xlink:title="anterodorsal bristle(s)" id="ABBRID0ETGAG" xlink:type="simple">ad</abbrev>, two pd, three <abbrev xmlns:xlink="http://www.w3.org/1999/xlink" xlink:title="anteroventral bristle(s)" id="ABBRID0EXGAG" xlink:type="simple">av</abbrev> (basal half with one <abbrev xmlns:xlink="http://www.w3.org/1999/xlink" xlink:title="anteroventral bristle(s)" id="ABBRID0E2GAG" xlink:type="simple">av</abbrev>, apical half with two <abbrev xmlns:xlink="http://www.w3.org/1999/xlink" xlink:title="anteroventral bristle(s)" id="ABBRID0E6GAG" xlink:type="simple">av</abbrev>), and three apical bristles. Relative lengths of femur, tibia and 5 tarsomeres, fore leg 2.6 : 2.8 : 1.3 : 0.8 : 0.6 : 0.4 : 0.4; mid leg 4.0 : 4.3 : 1.9 : 1.2 : 0.8 : 0.6 : 0.4; hind leg 4.7 : 5.2 : 1.3 : 1.5 : 1.0 : 0.7 : 0.5. Wing hyaline, veins black; M bent medially, M and R<sub>4+5</sub> parallel apically; <abbrev xmlns:xlink="http://www.w3.org/1999/xlink" xlink:title="length of m-cu / length of distal portion of CuA" id="ABBRID0EFHAG" xlink:type="simple">CuAx ratio</abbrev> 0.35. Calypteral fringe yellow with yellow hairs. Halter yellow.</p><p><bold><italic>Abdomen</italic></bold> metallic green with pale gray pruinescence with hairs and bristles black. Male genitalia (Fig. <xref ref-type="fig" rid="F2">4</xref>): epandrium black, nearly as long as wide. Epandrial lobe short, rounded apically, without distinct bristle. Surstylus on epandrium black, nearly triangular, outside margin with seven strong bristles and apex with four strong bristles. Cercus black, bifurcate, outer lobe long, slender, curved with strong bristles along length ventrally; inner lobe wider and shorter, strip-like, apically with three strong bristles.</p><p><bold>Female.</bold> Unknown.</p><fig id="F2" position="float" orientation="portrait"><object-id xmlns:xlink="http://www.w3.org/1999/xlink" content-type="doi" xlink:type="simple">10.3897/zookeys.931.49671.figures3-6</object-id><object-id xmlns:xlink="http://www.w3.org/1999/xlink" content-type="arpha" xlink:type="simple">10C4F9FF-BF1C-55ED-BF81-075455DA23F0</object-id><label>Figures 3–6.</label><caption><p><italic><tp:taxon-name><tp:taxon-name-part taxon-name-part-type="genus" reg="Rhaphium">Rhaphium</tp:taxon-name-part> <tp:taxon-name-part taxon-name-part-type="species" reg="huzhuense">huzhuense</tp:taxon-name-part></tp:taxon-name></italic> sp. nov., male <bold>3</bold> antenna, lateral view <bold>4</bold> genitalia, lateral view. <italic><tp:taxon-name><tp:taxon-name-part taxon-name-part-type="genus" reg="Rhaphium">Rhaphium</tp:taxon-name-part> <tp:taxon-name-part taxon-name-part-type="species" reg="minhense">minhense</tp:taxon-name-part></tp:taxon-name></italic> sp. nov., male <bold>5</bold> antenna, lateral view <bold>6</bold> genitalia, lateral view. Abbreviations: <abbrev xmlns:xlink="http://www.w3.org/1999/xlink" xlink:title="surstylus" id="ABBRID0E5IAG" xlink:type="simple">sur</abbrev> = surstylus, <abbrev xmlns:xlink="http://www.w3.org/1999/xlink" xlink:title="cercus" id="ABBRID0ECJAG" xlink:type="simple">cer</abbrev> (o) = outer lobe of cercus, <abbrev xmlns:xlink="http://www.w3.org/1999/xlink" xlink:title="cercus" id="ABBRID0EGJAG" xlink:type="simple">cer</abbrev> (i) = inner lobe of cercus, epan = epandrium. Scale bars: 0.2 mm.</p></caption><graphic xmlns:xlink="http://www.w3.org/1999/xlink" xlink:href="zookeys-931-073-g002.jpg" position="float" orientation="portrait" xlink:type="simple" id="oo_405434.jpg"><uri content-type="original_file" xlink:type="simple">https://binary.pensoft.net/fig/405434</uri></graphic></fig></tp:treatment-sec><tp:treatment-sec sec-type="Types" id="SECID0EPJAG"><title>Types.</title><p><bold><italic>Holotype</italic></bold> male, China, Qinghai, Huzhu, Songduo Forest, 3165 m; 2019.VII.1, leg. Qilemoge (<named-content xmlns:xlink="http://www.w3.org/1999/xlink" content-type="dwc:institutional_code" xlink:type="simple">CAU</named-content>), collected by sweep nets in grassland. <bold><italic>Paratypes</italic></bold>: two males, same data as holotype; six males, China, Qinghai, Minhe, Tangeryuan Forest, 2304 m, 2019.VI.28, leg. Xin Li (<named-content xmlns:xlink="http://www.w3.org/1999/xlink" content-type="dwc:institutional_code" xlink:type="simple">CAU</named-content>), collected by sweep nets in grassland. (Figs <xref ref-type="fig" rid="F3">7</xref>, <xref ref-type="fig" rid="F3">8</xref>).</p><fig id="F3" position="float" orientation="portrait"><object-id xmlns:xlink="http://www.w3.org/1999/xlink" content-type="doi" xlink:type="simple">10.3897/zookeys.931.49671.figures7-8</object-id><object-id xmlns:xlink="http://www.w3.org/1999/xlink" content-type="arpha" xlink:type="simple">CA867A33-A66B-5F31-84B9-0FD5DDD33970</object-id><label>Figures 7, 8.</label><caption><p>Habitat <bold>7</bold> Qinghai, Minhe, Tangeryuan Forest <bold>8</bold> Qinghai, Huzhu, Songduo Forest.</p></caption><graphic xmlns:xlink="http://www.w3.org/1999/xlink" xlink:href="zookeys-931-073-g003.jpg" position="float" orientation="portrait" xlink:type="simple" id="oo_405435.jpg"><uri content-type="original_file" xlink:type="simple">https://binary.pensoft.net/fig/405435</uri></graphic></fig></tp:treatment-sec><tp:treatment-sec sec-type="distribution" id="SECID0EALAG"><title>Distribution.</title><p>Palaearctic: China (Qinghai).</p></tp:treatment-sec><tp:treatment-sec sec-type="remarks" id="SECID0EFLAG"><title>Remarks.</title><p>The new species is similar to <italic><tp:taxon-name><tp:taxon-name-part taxon-name-part-type="genus" reg="Rhaphium">R.</tp:taxon-name-part> <tp:taxon-name-part taxon-name-part-type="species" reg="apicinigrum">apicinigrum</tp:taxon-name-part></tp:taxon-name></italic> Yang &amp; Saigusa, 1999, but these two species can be separated by several features. In <italic><tp:taxon-name><tp:taxon-name-part taxon-name-part-type="genus" reg="Rhaphium">R.</tp:taxon-name-part> <tp:taxon-name-part taxon-name-part-type="species" reg="huzhuense">huzhuense</tp:taxon-name-part></tp:taxon-name></italic>, the first flagellomere is about 7.5 times longer than wide (Fig. <xref ref-type="fig" rid="F2">3</xref>); the fore coxa is yellow, the mid and hind coxae are black with the yellow apex; the hind femur is black apico-dorsally; and the surstylus is nearly triangular, not bifurcated (Fig. <xref ref-type="fig" rid="F2">4</xref>). In <italic><tp:taxon-name><tp:taxon-name-part taxon-name-part-type="genus" reg="Rhaphium">R.</tp:taxon-name-part> <tp:taxon-name-part taxon-name-part-type="species" reg="apicinigrum">apicinigrum</tp:taxon-name-part></tp:taxon-name></italic>, the first flagellomere is about 4.3 times longer than wide; all coxae are yellow; and the surstylus is long and apically bifurcated (<xref ref-type="bibr" rid="B25">Yang et al. 2011</xref>: 1248, fig. 799a, b).</p></tp:treatment-sec><tp:treatment-sec sec-type="etymology" id="SECID0EYMAG"><title>Etymology.</title><p>The specific name refers to the type locality, Huzhu.</p></tp:treatment-sec><ref-list><ref id="B25"><mixed-citation xmlns:xlink="http://www.w3.org/1999/xlink" xlink:type="simple"><person-group><name name-style="western"><surname>Yang</surname><given-names>D</given-names></name><name name-style="western"><surname>Zhang</surname><given-names>LL</given-names></name><name name-style="western"><surname>Wang</surname><given-names>MQ</given-names></name><name name-style="western"><surname>Zhu</surname><given-names>YJ</given-names></name></person-group> (<year>2011</year>) Fauna Sinica <tp:taxon-name><tp:taxon-name-part taxon-name-part-type="class">Insecta</tp:taxon-name-part></tp:taxon-name> (Vol. 53). <tp:taxon-name><tp:taxon-name-part taxon-name-part-type="order">Diptera</tp:taxon-name-part></tp:taxon-name><tp:taxon-name><tp:taxon-name-part taxon-name-part-type="family">Dolichopodidae</tp:taxon-name-part></tp:taxon-name>. Science Press, Beijing, 1241–1273.</mixed-citation></ref></ref-list></tp:taxon-treatment>
