# Supplementary material for: Two new species of Rhaphium from Qinghai Province, China (Diptera, Dolichopodidae, Rhaphiinae)
Source: Zookeys. 2020 Apr 30;931:73–84. doi: 10.3897/zookeys.931.49671 (PMC7205839; doi:10.3897/zookeys.931.49671)
Supplement: XML Treatment for Rhaphium minhense [file zookeys.931.49671-treatment3.xml]

<!DOCTYPE tp:taxon-treatment
  PUBLIC "-//TaxonX//DTD Taxonomic Treatment Publishing DTD v0 20100105//EN" "tax-treatment-NSO.dtd">
<tp:taxon-treatment xmlns:tp="http://www.plazi.org/taxpub"><tp:treatment-meta><kwd-group><label>Taxon classification</label><kwd><named-content xmlns:xlink="http://www.w3.org/1999/xlink" content-type="kingdom">Animalia</named-content></kwd><kwd><named-content xmlns:xlink="http://www.w3.org/1999/xlink" content-type="order">Diptera</named-content></kwd><kwd><named-content xmlns:xlink="http://www.w3.org/1999/xlink" content-type="family">Dolichopodidae</named-content></kwd></kwd-group><mixed-citation publication-type="journal"><person-group><name><surname>Qilemoge</surname><given-names/></name><name><surname>Lin</surname><given-names>Chen</given-names></name><name><surname>Qi</surname><given-names>Peifeng</given-names></name><name><surname>Li</surname><given-names>Deming</given-names></name><name><surname>Yang</surname><given-names>Ding</given-names></name></person-group><article-title>Two new species of <italic><tp:taxon-name><tp:taxon-name-part taxon-name-part-type="genus" reg="Rhaphium">Rhaphium</tp:taxon-name-part></tp:taxon-name></italic> from Qinghai Province, China (<tp:taxon-name><tp:taxon-name-part taxon-name-part-type="order">Diptera</tp:taxon-name-part></tp:taxon-name>, <tp:taxon-name><tp:taxon-name-part taxon-name-part-type="family">Dolichopodidae</tp:taxon-name-part></tp:taxon-name>, <tp:taxon-name><tp:taxon-name-part taxon-name-part-type="subfamily">Rhaphiinae</tp:taxon-name-part></tp:taxon-name>)</article-title><source>Zookeys</source><day>30</day><month>4</month><year>2020</year><volume>931</volume><fpage>73</fpage><lpage>84</lpage><pub-id pub-id-type="doi">10.3897/zookeys.931.49671</pub-id></mixed-citation></tp:treatment-meta><tp:nomenclature><tp:taxon-name><object-id xmlns:xlink="http://www.w3.org/1999/xlink" content-type="arpha" xlink:type="simple">FFFCB251-BD63-56ED-98FB-FEF4743F6DF8</object-id>
            <tp:taxon-name-part taxon-name-part-type="genus" reg="Rhaphium">Rhaphium</tp:taxon-name-part>
            <tp:taxon-name-part taxon-name-part-type="species" reg="minhense">minhense</tp:taxon-name-part>
            <object-id xmlns:xlink="http://www.w3.org/1999/xlink" content-type="zoobank" xlink:type="simple">http://zoobank.org/B8FD1531-B5DD-4D83-AE5A-64B47886FD90</object-id>
          </tp:taxon-name><tp:taxon-status xmlns:xlink="http://www.w3.org/1999/xlink" xlink:type="simple">sp. nov.</tp:taxon-status><xref ref-type="fig" rid="F1">Figs 2</xref><xref ref-type="fig" rid="F2">, 5</xref><xref ref-type="fig" rid="F2">, 6</xref></tp:nomenclature><tp:treatment-sec sec-type="diagnosis" id="SECID0EROAG"><title>Diagnosis.</title><p>First flagellomere 6.5 times longer than wide. Legs mostly black except fore and mid femora ventrally yellow at tip and hind femur ventrally yellow on basal 3/4. <abbrev xmlns:xlink="http://www.w3.org/1999/xlink" xlink:title="length of m-cu / length of distal portion of CuA" id="ABBRID0EXOAG" xlink:type="simple">CuAx ratio</abbrev> 0.36. Calypteral fringe with black hairs. Surstylus finger-like, ventrally with one protuberance. Cercus bifurcate, outer lobe twisted at middle, apical half nearly triangular; inner lobe strip-like with strong bristles.</p></tp:treatment-sec><tp:treatment-sec sec-type="description" id="SECID0E2OAG"><title>Description.</title><p><bold>Male</bold> (Fig. <xref ref-type="fig" rid="F1">2</xref>). <bold><italic>Body</italic></bold> length 4.0 mm. <bold><italic>Wing</italic></bold> length 4.6 mm.</p><p><bold><italic>Head</italic></bold> metallic green with pale gray pruinescence. Face dark metallic green with silvery white pruinescence. Frons brown with pale gray pruinescence. Upper postocular bristles black, middle and lower postocular bristles yellow. Two <abbrev xmlns:xlink="http://www.w3.org/1999/xlink" xlink:title="ocellar bristle(s)" id="ABBRID0EUPAG" xlink:type="simple">oc</abbrev>, two <abbrev xmlns:xlink="http://www.w3.org/1999/xlink" xlink:title="vertical bristle(s)" id="ABBRID0EYPAG" xlink:type="simple">vt</abbrev>, two <abbrev xmlns:xlink="http://www.w3.org/1999/xlink" xlink:title="postvertical bristle(s)" id="ABBRID0E3PAG" xlink:type="simple">pvt</abbrev>. Antenna (Fig. <xref ref-type="fig" rid="F2">5</xref>) black; scape bare; pedicel with hairs; first flagellomere elongated, 6.5 times longer than wide, with acute apex; arista black, inserted at apex, basal aristomere 1/4 as long as apical aristomere. Proboscis black with yellow hairs, palpus black with black hairs.</p><p><bold><italic>Thorax</italic></bold> metallic green with pale gray pruinescence. Hairs and bristles on thorax black. Four strong <abbrev xmlns:xlink="http://www.w3.org/1999/xlink" xlink:title="dorsocentral bristle(s)" id="ABBRID0ELQAG" xlink:type="simple">dc</abbrev>, four irregular pairs of <abbrev xmlns:xlink="http://www.w3.org/1999/xlink" xlink:title="acrostichal bristle(s)" id="ABBRID0EPQAG" xlink:type="simple">acr</abbrev>, two strong <abbrev xmlns:xlink="http://www.w3.org/1999/xlink" xlink:title="notopleural bristle(s)" id="ABBRID0ETQAG" xlink:type="simple">npl</abbrev>, one strong sutural <abbrev xmlns:xlink="http://www.w3.org/1999/xlink" xlink:title="intra-alar bristle(s)" id="ABBRID0EXQAG" xlink:type="simple">ial</abbrev>, two strong pa, one strong anterior <abbrev xmlns:xlink="http://www.w3.org/1999/xlink" xlink:title="postpronotal bristle(s)" id="ABBRID0E2QAG" xlink:type="simple">pprn</abbrev>; scutellum with one pair of <abbrev xmlns:xlink="http://www.w3.org/1999/xlink" xlink:title="scutellar bristle(s)" id="ABBRID0E6QAG" xlink:type="simple">sc</abbrev>. Legs black, except for fore and mid femora ventrally yellow at tip, hind femur ventrally yellow at basal 3/4. Most hairs and bristles on legs black. Fore and mid coxae with yellow bristles, hind coxa with one black outer bristle. Mid and hind femora each with one black preapical bristle. Fore tibia with one <abbrev xmlns:xlink="http://www.w3.org/1999/xlink" xlink:title="anterodorsal bristle(s)" id="ABBRID0EDRAG" xlink:type="simple">ad</abbrev>, one pd, basal half with two <abbrev xmlns:xlink="http://www.w3.org/1999/xlink" xlink:title="anteroventral bristle(s)" id="ABBRID0EHRAG" xlink:type="simple">av</abbrev>, and two apical bristles; mid tibia with two <abbrev xmlns:xlink="http://www.w3.org/1999/xlink" xlink:title="anterodorsal bristle(s)" id="ABBRID0ELRAG" xlink:type="simple">ad</abbrev>, one pd, apical half with one <abbrev xmlns:xlink="http://www.w3.org/1999/xlink" xlink:title="anteroventral bristle(s)" id="ABBRID0EPRAG" xlink:type="simple">av</abbrev>, and four apical bristles; hind tibia with two <abbrev xmlns:xlink="http://www.w3.org/1999/xlink" xlink:title="anterodorsal bristle(s)" id="ABBRID0ETRAG" xlink:type="simple">ad</abbrev>, two pd, three <abbrev xmlns:xlink="http://www.w3.org/1999/xlink" xlink:title="anteroventral bristle(s)" id="ABBRID0EXRAG" xlink:type="simple">av</abbrev> (middle with one <abbrev xmlns:xlink="http://www.w3.org/1999/xlink" xlink:title="anteroventral bristle(s)" id="ABBRID0E2RAG" xlink:type="simple">av</abbrev>, apical half with two <abbrev xmlns:xlink="http://www.w3.org/1999/xlink" xlink:title="anteroventral bristle(s)" id="ABBRID0E6RAG" xlink:type="simple">av</abbrev>), and four apical bristles. Relative lengths of femur, tibia and 5 tarsomeres, fore leg 2.4 : 2.5 : 1.2 : 0.5 : 0.4 : 0.2 : 0.3; mid leg 3.1 : 3.0 : 1.6 : 0.7 : 0.5 : 0.4 : 0.4; hind leg 3.5 : 3.9 : 1.6 : 1.6 : 0.8 : 0.5 : 0.4. Wing hyaline, veins black; M bent medially, M and R<sub>4+5</sub> parallel apically; <abbrev xmlns:xlink="http://www.w3.org/1999/xlink" xlink:title="length of m-cu / length of distal portion of CuA" id="ABBRID0EFSAG" xlink:type="simple">CuAx ratio</abbrev> 0.36. Calypteral fringe yellow with black hairs. Halter yellow.</p><p><bold><italic>Abdomen</italic></bold> metallic green with pale gray pruinescence with hairs and bristles black. Male genitalia (Fig. <xref ref-type="fig" rid="F2">6</xref>): epandrium black, nearly as long as wide. Surstylus on epandrium black, thin, finger-like, apically sharp, with two weak bristles, ventrally with one protuberance. Cercus bifurcate, outer lobe thick, twisted at middle, nearly triangular at apical half, apically with two long strong bristles; inner lobe strip-like, apically rounded, with three strong bristles, ventrally with five long strong bristles.</p><p><bold>Female.</bold> Unknown.</p></tp:treatment-sec><tp:treatment-sec sec-type="Types" id="SECID0EYSAG"><title>Types.</title><p><bold><italic>Holotype</italic></bold> male, China, Qinghai, Minhe, Tangeryuan Forest, 2304 m, collected by sweep nets in grassland, 2019.VI.28, leg. Xin Li (<named-content xmlns:xlink="http://www.w3.org/1999/xlink" content-type="dwc:institutional_code" xlink:type="simple">CAU</named-content>) (Fig. <xref ref-type="fig" rid="F3">8</xref>).</p></tp:treatment-sec><tp:treatment-sec sec-type="distribution" id="SECID0EMTAG"><title>Distribution.</title><p>Palaearctic: China (Qinghai).</p></tp:treatment-sec><tp:treatment-sec sec-type="remarks" id="SECID0ERTAG"><title>Remarks.</title><p>The new species is similar to <italic><tp:taxon-name><tp:taxon-name-part taxon-name-part-type="genus" reg="Rhaphium">R.</tp:taxon-name-part> <tp:taxon-name-part taxon-name-part-type="species" reg="shaliuhense">shaliuhense</tp:taxon-name-part></tp:taxon-name></italic><xref ref-type="bibr" rid="B14">Qilemoge et al., 2019</xref>, but both species can be separated by several features. In <italic><tp:taxon-name><tp:taxon-name-part taxon-name-part-type="genus" reg="Rhaphium">R.</tp:taxon-name-part> <tp:taxon-name-part taxon-name-part-type="species" reg="minhense">minhense</tp:taxon-name-part></tp:taxon-name></italic>, the body length is 4.0 mm; the thorax has four strong <abbrev xmlns:xlink="http://www.w3.org/1999/xlink" xlink:title="dorsocentral bristle(s)" id="ABBRID0ERUAG" xlink:type="simple">dc</abbrev>; the fore and mid femora are yellow ventrally at tip; the Calypteral fringe has black hairs; the outer lobe of cercus is twisted at middle, the apical half part is nearly triangular (Fig. <xref ref-type="fig" rid="F2">6</xref>). In <italic><tp:taxon-name><tp:taxon-name-part taxon-name-part-type="genus" reg="Rhaphium">R.</tp:taxon-name-part> <tp:taxon-name-part taxon-name-part-type="species" reg="shaliuhense">shaliuhense</tp:taxon-name-part></tp:taxon-name></italic>, the body length is 2.5 mm; the thorax has five strong <abbrev xmlns:xlink="http://www.w3.org/1999/xlink" xlink:title="dorsocentral bristle(s)" id="ABBRID0EEVAG" xlink:type="simple">dc</abbrev>; the fore and mid femora are black; the Calypteral fringe has yellow hairs; the outer lobe of the cercus is strip-like (<xref ref-type="bibr" rid="B14">Qilemoge et al. 2019</xref>: 94, fig. 7).</p></tp:treatment-sec><tp:treatment-sec sec-type="etymology" id="SECID0EMVAG"><title>Etymology.</title><p>The specific name refers to the type locality, Minhe.</p></tp:treatment-sec><tp:treatment-sec><!--Section generated to contain objects referenced in tp:taxon-treatment.--><fig id="F1" position="float" orientation="portrait"><object-id xmlns:xlink="http://www.w3.org/1999/xlink" content-type="doi" xlink:type="simple">10.3897/zookeys.931.49671.figures1-2</object-id><object-id xmlns:xlink="http://www.w3.org/1999/xlink" content-type="arpha" xlink:type="simple">E1442262-3AEF-56A8-A064-924E31C4CE75</object-id><label>Figures 1, 2.</label><caption><p>Habitus, lateral view <bold>1</bold><italic><tp:taxon-name><tp:taxon-name-part taxon-name-part-type="genus" reg="Rhaphium">Rhaphium</tp:taxon-name-part> <tp:taxon-name-part taxon-name-part-type="species" reg="huzhuense">huzhuense</tp:taxon-name-part></tp:taxon-name></italic> sp. nov., holotype male <bold>2</bold><italic><tp:taxon-name><tp:taxon-name-part taxon-name-part-type="genus" reg="Rhaphium">Rhaphium</tp:taxon-name-part> <tp:taxon-name-part taxon-name-part-type="species" reg="minhense">minhense</tp:taxon-name-part></tp:taxon-name></italic> sp. nov., holotype male. Scale bars: 1 mm.</p></caption><graphic xmlns:xlink="http://www.w3.org/1999/xlink" xlink:href="zookeys-931-073-g001.jpg" position="float" orientation="portrait" xlink:type="simple" id="oo_405433.jpg"><uri content-type="original_file" xlink:type="simple">https://binary.pensoft.net/fig/405433</uri></graphic></fig><fig id="F2" position="float" orientation="portrait"><object-id xmlns:xlink="http://www.w3.org/1999/xlink" content-type="doi" xlink:type="simple">10.3897/zookeys.931.49671.figures3-6</object-id><object-id xmlns:xlink="http://www.w3.org/1999/xlink" content-type="arpha" xlink:type="simple">10C4F9FF-BF1C-55ED-BF81-075455DA23F0</object-id><label>Figures 3–6.</label><caption><p><italic><tp:taxon-name><tp:taxon-name-part taxon-name-part-type="genus" reg="Rhaphium">Rhaphium</tp:taxon-name-part> <tp:taxon-name-part taxon-name-part-type="species" reg="huzhuense">huzhuense</tp:taxon-name-part></tp:taxon-name></italic> sp. nov., male <bold>3</bold> antenna, lateral view <bold>4</bold> genitalia, lateral view. <italic><tp:taxon-name><tp:taxon-name-part taxon-name-part-type="genus" reg="Rhaphium">Rhaphium</tp:taxon-name-part> <tp:taxon-name-part taxon-name-part-type="species" reg="minhense">minhense</tp:taxon-name-part></tp:taxon-name></italic> sp. nov., male <bold>5</bold> antenna, lateral view <bold>6</bold> genitalia, lateral view. Abbreviations: <abbrev xmlns:xlink="http://www.w3.org/1999/xlink" xlink:title="surstylus" id="ABBRID0E5IAG" xlink:type="simple">sur</abbrev> = surstylus, <abbrev xmlns:xlink="http://www.w3.org/1999/xlink" xlink:title="cercus" id="ABBRID0ECJAG" xlink:type="simple">cer</abbrev> (o) = outer lobe of cercus, <abbrev xmlns:xlink="http://www.w3.org/1999/xlink" xlink:title="cercus" id="ABBRID0EGJAG" xlink:type="simple">cer</abbrev> (i) = inner lobe of cercus, epan = epandrium. Scale bars: 0.2 mm.</p></caption><graphic xmlns:xlink="http://www.w3.org/1999/xlink" xlink:href="zookeys-931-073-g002.jpg" position="float" orientation="portrait" xlink:type="simple" id="oo_405434.jpg"><uri content-type="original_file" xlink:type="simple">https://binary.pensoft.net/fig/405434</uri></graphic></fig><fig id="F3" position="float" orientation="portrait"><object-id xmlns:xlink="http://www.w3.org/1999/xlink" content-type="doi" xlink:type="simple">10.3897/zookeys.931.49671.figures7-8</object-id><object-id xmlns:xlink="http://www.w3.org/1999/xlink" content-type="arpha" xlink:type="simple">CA867A33-A66B-5F31-84B9-0FD5DDD33970</object-id><label>Figures 7, 8.</label><caption><p>Habitat <bold>7</bold> Qinghai, Minhe, Tangeryuan Forest <bold>8</bold> Qinghai, Huzhu, Songduo Forest.</p></caption><graphic xmlns:xlink="http://www.w3.org/1999/xlink" xlink:href="zookeys-931-073-g003.jpg" position="float" orientation="portrait" xlink:type="simple" id="oo_405435.jpg"><uri content-type="original_file" xlink:type="simple">https://binary.pensoft.net/fig/405435</uri></graphic></fig></tp:treatment-sec><ref-list><ref id="B14"><mixed-citation xmlns:xlink="http://www.w3.org/1999/xlink" xlink:type="simple"><person-group><name name-style="western"><surname>Qilemoge</surname></name><name name-style="western"><surname>Wang</surname><given-names>MQ</given-names></name><name name-style="western"><surname>Yang</surname><given-names>D</given-names></name></person-group> (<year>2019</year>) <article-title>Three new species of <italic><tp:taxon-name><tp:taxon-name-part taxon-name-part-type="genus">Rhaphium</tp:taxon-name-part></tp:taxon-name></italic> from China, with an updated key to Chinese <italic><tp:taxon-name><tp:taxon-name-part taxon-name-part-type="genus">Rhaphium</tp:taxon-name-part></tp:taxon-name></italic> (<tp:taxon-name><tp:taxon-name-part taxon-name-part-type="order">Diptera</tp:taxon-name-part></tp:taxon-name>, <tp:taxon-name><tp:taxon-name-part taxon-name-part-type="family">Dolichopodidae</tp:taxon-name-part></tp:taxon-name>, <tp:taxon-name><tp:taxon-name-part taxon-name-part-type="subfamily">Rhaphiinae</tp:taxon-name-part></tp:taxon-name>).</article-title><source>Zookeys</source><volume>840</volume>: <fpage>84</fpage>–<lpage>99</lpage>. <ext-link xlink:type="simple" ext-link-type="doi" xlink:href="10.3897/zookeys.840.31602">https://doi.org/10.3897/zookeys.840.31602</ext-link></mixed-citation></ref></ref-list></tp:taxon-treatment>
